# Supplementary material for: Protective Effects of 17-βE2 on the Primary Hepatocytes of Rainbow Trout (Oncorhynchus mykiss) Under Acute Heat Stress
Source: Antioxidants (Basel). 2024 Oct 29;13(11):1316. doi: 10.3390/antiox13111316 (PMC11590922; doi:10.3390/antiox13111316)
Supplement: Supplementary file 1 [file antioxidants-13-01316-s001.zip]

Archive with 1 entries (1 files):
- antioxidants-3238728-supplementary.xlsx
