# Supplementary material for: Protective Effects of 17-βE2 on the Primary Hepatocytes of Rainbow Trout (Oncorhynchus mykiss) Under Acute Heat Stress
Source: Antioxidants (Basel). 2024 Oct 29;13(11):1316. doi: 10.3390/antiox13111316 (PMC11590922; doi:10.3390/antiox13111316)
Supplement: Supplementary file 1 [file antioxidants-13-01316-s001.zip › antioxidants-3238728-supplementary.xlsx]

## Sheet: Sheet1
Table S1 Primer informations for qRT–PCR amplification
Gene name	Gene Bank No.	Primer sequence (5'→3')	Product length (bp)
HSP70a	AB062281.1	F:5'- AGTGGTCCACATTCTATGGCTT-3'	114
		R:5'- TCAATCCATGGTTGCTTTCAGC-3'
erα1	NM_001124349	F:5'-GGTCACAATGACTACATGTGCC-3'	107
		R:5'-TCCACCACCATTGAGACTGC-3'
erβ1	DQ177439	F: 5'-CAATCTCGCCCACAGCAA-3'	140
		R: 5'-AGTTCAGCCTTCCCTTCCAG-3'
HSP90β	AB196458	F: 5'- CTTTGTGCGTGGTGTGGTG-3'	84
		R:5'-ACCTTGAGGATCTTGCTCTGTTG-3'
β-actin	AB196465.1	F:5'- CCCAAACCCAGCTTCTCAGT-3'	120
		R:5'- ATCCGCTGTTTCACCGTTCC-3'
